# Supplementary material for: Comparison of bacterial culture and 16S rRNA community profiling by clonal analysis and pyrosequencing for the characterization of the dentine caries-associated microbiome
Source: Front Cell Infect Microbiol. 2014 Nov 12;4:164. doi: 10.3389/fcimb.2014.00164 (PMC4228914; doi:10.3389/fcimb.2014.00164)
Supplement: Supplementary Table 2 — Caries-associated bacterial biota determined by culture and clonal analysis. Library 1 – primers 27F CM/1492R; Library 2 – 27F YM/1492R; Library 3 – 39F/1387R; Library 4 - 39F/1492R; Library 5 – 61F/1387R. [file Table2.XLSX]

## Sheet: Sheet1
Sample	A						B						C						D						E						F
Taxon	Isolates	Lib. 1	Lib. 2	Lib. 3	Lib. 4	Lib. 5	Isolates	Lib. 1	Lib. 2	Lib. 3	Lib. 4	Lib. 5	Isolates	Lib. 1	Lib. 2	Lib. 3	Lib. 4	Lib. 5	Isolates	Lib. 1	Lib. 2	Lib. 3	Lib. 4	Lib. 5	Isolates	Lib. 1	Lib. 2	Lib. 3	Lib. 4	Lib. 5	Isolates	Lib. 1	Lib. 2	Lib. 3	Lib. 4	Lib. 5	Total
Abiotrophia defectiva HOT 389																							1												1		2
Anaeroglobus geminatus HOT 121							1	1			3	2																									7
Flavobacteriaceae K1								1																													1
Bergeyella sp. HOT 322																																				1	1
Catonella morbi HOT 165								3	2			2		2										1													10
Catonella sp. HOT 164														1																							1
Centipeda periodontii HOT 726																			7																		7
Clostridiales[F-1][G-1] sp. HOT 093																					1																1
Clostridiales[F-2][G-1] sp. HOT 075																				2																	2
Clostridiales[F-2][G-2] sp. HOT 085								1																													1
Dialister invisus HOT 118		3									1			1		3	3		2	5	4	2	6	4													34
Dialister pneumosintes HOT 736								1					1		2		5	1	1	1		1	1	1						1							16
Eikenella corrodens HOT 577									1																										1		2
Erysipelotrichaceae K1								1																													1
Erysipelotrichaceae K2																				1																	1
Eubacterium[11][G-1] infirmum HOT 105							3				1		2	2				4	8	10	12	1	3	2													48
Eubacterium[11][G-3] brachy HOT 557																					1																1
Eubacterium[11][G-5] saphenum HOT 759														1							1																2
Eubacterium[11][G-6] minutum HOT 673							2				1																										3
Eubacterium[11][G-6] nodatum HOT 694														2						2	1																5
Eubacterium[14][G-1] saburreum HOT 494																				1																1	2
Filifactor alocis HOT 539							1	1							1				1		1	2															7
Gemella morbillorum HOT 046							2	3															3														8
Granulicatella adiacens HOT 534									1																						1		2				4
Lachnospiraceae [G-1] sp. HOT 107																															1		1			1	3
Moryella K1														7																							7
Lachnospiraceae[G-2] sp. HOT 100																					1																1
Lachnospiraceae[G-4] sp. HOT 419																																1	1	2	1		5
Lactobacillus casei																									1	1	1	1	1								5
Lactobacillus crispatus HOT 817		11	12	15	9	17																															64
Lactobacillus fermentum HOT 608	1	1				1																			1	3	3	5	2	6							23
Lactobacillus gasseri HOT 615	53	52	56	49	60	38																			25	48	46	38	35	23			2	1	1		527
Lactobacillus helveticus																											1	1	2	1							5
Lactobacillus mucosae								1																													1
Lactobacillus nagelii																																	3	1			4
Lactobacillus oris HOT 709																									2			1		1							4
Lactobacillus paracasei HOT 716																									3	1	1	1	5								11
Lactobacillus rapi		2	1	7	4	5																															19
Lactobacillus rhamnosus HOT 749	14	2	3	2	2	5																			17	7	1	5	7	3							68
Lactobacillus sp. HOT 418		5	2	5	4	2																															18
Lactobacillus vaginalis HOT 051	20	9	11	6	8	9																			2			2	4	3							74
Megasphaera sp. HOT 123																				1	1																2
Megasphera micronucliformis HOT 122												2												1									3		1	1	8
Mogibacterium diversum / neglectum / vescum								1			1								3	1			2	1								4					13
Mogibacterium timidum HOT 042							1	1					2						1	5	2		1														13
Oribacterium sinus HOT 457									1																												1
Oribacterium sp. HOT 102							1		1		1																										3
Oribacterium sp. HOT 372 / HOT 078														1	6		1			1	2											1	1				13
Parvimonas micros HOT 111														1					6																		7
Parvimonas sp. HOT 393								1		1																											2
Peptococcus sp. HOT 167							1																														1
Peptostreptococcaceae[11][G-2] sp. HOT 091							1					2					1			1																	5
Peptostreptococcus stomatis HOT 112							3	1						2	7		3	2					2														20
Pseudoramibacter alactolyticus HOT 538								1			3		16	18	19	8	22	5																			92
Selenomonas dianae HOT 139																						1															1
Selenomonas infelix HOT 639							1	1	1		1			1							2																7
Selenomonas noxia HOT 130							2	2				2								1											1						8
Selenomonas sp. HOT 126																				1																	1
Selenomonas sp. HOT 136																															1	1					2
Selenomonas sp. HOT 137 / artemidis																														1							1
Selenomonas sp. HOT 138							1																														1
Selenomonas sp. HOT 138 / infelix / HOT 146														1																							1
Selenomonas sp. HOT 139																			1																		1
Selenomonas sp. HOT 149									1																						1						2
Selenomonas sp. HOT 478																															1						1
Selenomonas sp. HOT 479													1				1						1									1					4
Selenomonas sputigena HOT 151							3		1		1								2	2	1	3	1	1										1			16
Shuttleworthia satelles HOT 095											1		6	3	2			2		2																	16
Solobacterium moorei HOT 678							2	1		1				1							1																6
Sphaerocytophaga S3 sp. HOT 337																															1	1	1	1	1	4	9
Staphylococcus epidermidis HOT 601													1																								1
Staphylococcus hominis							1																														1
Streptococcus parasanguis I HOT 721																												1									1
Streptococcus anginosus HOT 543							1	5	1	2	1	1				1		1	3													1	1				18
Streptococcus cristatus HOT 578																																3	2	4	1		10
Streptococcus gordonii HOT 622						1	1	1	2	1				3	2	4					1						1	1	1			2	3	3	6	2	35
Streptococcus infantis HOT 638									1													2		1													4
Streptococcus mitis / pneumoniae		3	2	2	1	1	2		1	3	2			1	1			1	1	1							2		2		1	1	3	4			35
Streptococcus mitis bv 2 HOT 398									1													1	3		1		1							2	1	1	11
Streptococcus mutans HOT 686							1	1	1	1	1			1						1					4	12	12	13	11	4	5	13	7	14	6	1	109
Streptococcus oralis HOT 707																				1																	1
Streptococcus parasanguis II HOT 411														2	1		5																				8
Streptococcus salivarius / vestibularis																												1									1
Streptococcus sanguinis HOT 758							1		1				1	2												1		1	1					2			10
Streptococcus sp. HOT 057																														1					1		2
Streptococcus sp. HOT 058								2																													2
Streptococcus sp. HOT 064									1		1			1		3				1																	7
Streptococcus sp. HOT 070							1	5	11	8	2																					20	20	19	13	2	101
Streptococcus sp. HOT 071																				1	1					2										1	5
Veillonella atypica HOT 524																										1											1
Veillonella K1																										1	1										2
Veillonella parvula / dispar							1	1						1			1			1					11	8	13	9	11	18	1	8	5	2	5	4	100
Veillonella sp. HOT 158																			1																		1
Veillonellaceae K1									1			2								1																	4
Veillonellaceae HOT 129																				1																	1
Veillonellaceae HOT 131													1				3																				4
Veillonellaceae HOT 135																								1													1
Veillonellaceae HOT 150							1							1							1																3
Veillonellaceae HOT 155							1			1					2							1	3	2									1				11
Acinetobacter johnsonii				1																																	1
Aggregatibacter segnis HOT 762								5	2	2	7	13								1	2	2	2	3												2	41
Aggregatibacter sp. HOT 458								1																						2		1		2	1	5	12
Campylobacter concisus HOT 575							2		1		1																										4
Campylobacter curvus HOT 580																							1														1
Campylobacter gracilis HOT 623							2		1																						1						4
Campylobacter showae HOT 763																																	3		1		4
Cardiobacterium hominis HOT 633																							2									1	1				4
Haemophilus K1		1				1																															2
Haemophilus parainfluenzae HOT 718	2							2	2	1	1	6														4	3	2	2	9	1	1			2	3	41
Haemophilus sp. HOT 035																						1															1
Haemophilus sp. HOT 036						3				1	1																1		1	1							8
Haemophilus sp. HOT C82																														1							1
Kingella oralis HOT 706																											1				1				2		4
Comamonadaceae K1								1																													1
Lautropia mirabilis HOT 022																																			1		1
Neisseria bacilliformis sp. HOT 013																																			5		5
Neisseria elongata HOT 598								1		1	3																					2	1	1	2		11
Neisseria flava / mucosa / pharyngis / sicca							1	4	2	3	3									2			3				1					1	2		3		25
Neisseria flavescens / subflava								2	2	2	6	1									1		1														15
Proteus mirabilis HOT 676					1																														1		2
Actinomyces K1																																		1			1
Actinomyces odontolyticus HOT 701										1																											1
Actinomyces oris																								1			1	1	1	1							5
Actinomyces sp. HOT 169				2		1																															3
Actinomyces sp. HOT 170												1																									1
Actinomyces sp. HOT 171			2																																		2
Actinomyces sp. HOT 180										2																											2
Actinomyces sp. HOT 449																																1		1		1	3
Atopobium parvulum HOT 723						1														2		1												1			5
Atopobium rimae HOT 750							1						16	2	1		3	2	6	2	1	1		1													36
Atopobium sp. HOT 416													10	5	3	5	2	23																			48
Bifidobacterium dentium HOT 588													7		4	8	1	7																			27
Parascardovia denticolens HOT 586							8		1						1				6			2		2	2			4	1	3			3	2	2	6	43
Scardovia inopinata HOT 642							1												1		2																4
Cryptobacterium curtum HOT 579																			1					1													2
Olsenella profusa HOT 806																			19						1						37						57
Olsenella uli HOT 038							7						6	1			1		6																		21
Propionibacterium acnes HOT 530																			1																		1
Propionibacterium sp. HOT 191																									20				1		15		1				37
Rothia dentocariosa HOT 587			1	1	1	2																								5		1					11
Rothia mucilaginosa HOT 681						2															1								1								4
Slackia exigua HOT 602													3																								3
Bacteroidetes K1									2	1		4																									7
Bacteroidetes[G-1] sp. HOT 272							5	1	3	4	1	2						1																			17
Bacteroidetes[G-2] sp. HOT 274																								1													1
Bacteroidetes[G-5] sp. HOT 511																2						1	1														4
Capnocytophaga gingivalis / granulosa							1	1	3		4					2							1							1			1	1		2	17
Capnocytophaga K2																								1								1			1		3
Capnocytophaga K1									1		1																										2
Capnocytophaga sp. HOT 326										1																				1							2
Capnocytophaga sp. HOT 329										1	1	1																			3		1	3	1	4	15
Capnocytophaga sp. HOT 332										1										1																	2
Capnocytophaga sp. HOT 335																																			2	1	3
Capnocytophaga sp. HOT 336																															1					3	4
Capnocytophaga sputigena HOT 775							1															1								1			3			1	7
Porphyromonas catoniae HOT 283									1													1											1				3
Porphyromonas endodontalis HOT 273								2	2	7	8					2				1	2	2	2														28
Porphyromonas gingivalis HOT 619							4	6	4	8	5	5																									32
Porphyromonas sp. HOT 278										1	1	2								3	2	2		6													17
Porphyromonas sp. HOT 279						1			1	2												1														1	6
Prevotella baroniae HOT 553												2																									2
Prevotella buccae HOT 560							3		1	2	1	2	1				1		3	2	1	5	5	4													31
Prevotella dentalis HOT 583							1			1		4					1																				7
Prevotella denticola HOT 291							1	1		1	1	3	9	7	10	16	8	12	4	4	4	1	5	10							15	9	5	10	13	24	173
Prevotella enoeca HOT 600																						1															1
Prevotella intermedia HOT 643							1	1				3	4	7	3	3	9	8																			39
Prevotella K1								1				1																									2
Prevotella K3										1												2		1													4
Prevotella K2									1	1																											2
Prevotella maculosa							3	1	1	1											1																7
Prevotella marshii HOT 665																							5	1													6
Prevotella melaninogenica HOT 469											1	1																2	1	2		4	2	1	3	11	28
Prevotella micans HOT 378																							1														1
Prevotella multisaccharivorax HOT 794												2		7	15	12	5	11																			52
Prevotella nigrescens HOT 693		1					1	2	2			2	1		3	3	2	2	2	4	3	4	3	6										1			42
Prevotella oralis HOT 705							3	2	2	8	3	2				1			3	2	3	6		1													36
Prevotella oris HOT 311								1	1						1	1	2	1		1	1			2				1								1	13
Prevotella oulora HOT 288										1			1				1				1		2										1				7
Prevotella pallens HOT 714																								2								2					4
Prevotella salivae HOT 307																																		2	1	1	4
Prevotella sp. HOT 292								1	1	1	1	1					3					1		1													10
Prevotella sp. HOT 300									1	1				1	1	2				1		3		3									1				14
Prevotella sp. HOT 302														1	1	1	3	3		1	1		1	5													17
Prevotella sp. HOT 303 / HOT 296									1			1																									2
Prevotella sp. HOT 308										1																1				1							3
Prevotella sp. HOT 314 / HOT 313																																		1	1		2
Prevotella sp. HOT 315																								1													1
Prevotella sp. HOT 317							4	2	5	4	5	5				1								2													28
Prevotella sp. HOT 376																	2																				2
Prevotella sp. HOT 443																								1													1
Prevotella sp. HOT 472									1														1	1													3
Prevotella sp. HOT 473										2	1	1																									4
Prevotella sp. HOT 474																							1	1													2
Prevotella sp. HOT 475																							1														1
Prevotella sp. HOT 526										1		2		1	1																						5
Prevotella sp. HOT 781																					1	3															4
Prevotella sp. HOT 820																							1	1													2
Prevotella tannerae HOT 466							2	2	3	3	4	5	1		2	12	1	4	1	7	12	26	14	14													113
Prevotella veroralis HOT 572																				2		2		1								1	1	1	1	1	10
Tannerella forsythia							1																														1
Porphyromonodaceae K1																						1															1
Tannerella sp. HOT 286																																	1	1		1	3
Fusobacterium nucleatum ss animalis HOT 420							1	3	2		6									1	4	1	1	1							1	1	1		1		24
Fusobacterium nucleatum ss polymorphum HOT 202								1	2	2	1										2											2	1	2	4	2	19
Fusobacterium nucleatum ss vincentii HOT 200									1	1	1			2																		1					6
Fusobacterium periodontium HOT 201																							1														1
Leptotrichia sp. HOT 212																																1	1	1	1		4
Leptotrichia sp. HOT 213																																		1			1
Leptotrichia sp. HOT 215																															1	3	1	1		1	7
Leptotrichia sp. HOT 392																																			1		1
Leptotrichia sp. HOT 417 / HOT 462 / wadei																																	1				1
Leptotrichia sp. HOT 498																					2		1										1				4
TM7 [G-1] sp. HOT 353								3	2			3																									8
TM7[G-1] sp. HOT 346								3	1																												4
TM7[G-1] sp. HOT 348																				1																	1
TM7[G-1] sp. HOT 349									2			1																									3
TM7[G-5] sp. HOT 437								2	1			1									1		1														6
Treponema amylovorum HOT 541																				2	3	2	1														8
Treponema denticola HOT 584																				2	4		2														8
Treponema maltophilum HOT 664									1											1																	2
Treponema socranskii ss 04 HOT 769										1												1	1														3
Treponema sp. HOT 230								1												2																	3
Treponema sp. HOT 231											1										1																2
Treponema sp. HOT 262																						1															1
Treponema sp. HOT 268																																			1		1
Treponema sp. HOT 270																							1														1
Treponema vincentii HOT 029																							1														1
Synergistes[G-3] sp. HOT 363															1							1															2
Total	90	90	90	90	90	90	90	90	90	90	90	90	90	90	90	90	90	90	90	90	90	90	90	90	90	90	90	90	90	90	90	90	90	90	90	90	3240
