# Supplementary material for: Comparison of bacterial culture and 16S rRNA community profiling by clonal analysis and pyrosequencing for the characterization of the dentine caries-associated microbiome
Source: Front Cell Infect Microbiol. 2014 Nov 12;4:164. doi: 10.3389/fcimb.2014.00164 (PMC4228914; doi:10.3389/fcimb.2014.00164)
Supplement: Supplementary Table 3 — Caries-associated bacterial biota determined by pyrosequencing. [file Table3.XLSX]

## Sheet: Sheet1
Sample	A	B	C	D	E	F	Total
Taxon
Actinomyces israelii	0	53	0	0	1	7	61
Actinomyces naeslundii	0	5	0	0	0	2	7
Actinomyces sp. HOT 169	3	2	2	0	0	0	7
Actinomyces sp. HOT 171	0	1	3	10	0	2	16
Actinomyces sp. HOT 175	7	6	6	0	1	0	20
Actinomyces sp. HOT 177	0	10	2	1	0	0	13
Actinomyces sp. HOT 179	0	12	0	0	0	0	12
Actinomyces sp. HOT 180	0	12	7	4	0	0	23
Actinomyces sp. HOT 181	0	0	0	0	0	1	1
Actinomyces sp. HOT 414	0	0	0	0	0	10	10
Actinomyces sp. HOT 446	0	0	0	1	0	15	16
Actinomyces sp. HOT 448	8	1	0	0	1	0	10
Actinomyces sp. HOT 449	0	38	1	5	0	70	114
Actinomyces sp. HOT 525	0	10	0	0	0	2	12
Actinomyces unclassified	8	97	7	21	22	40	195
Corynebacterium durum	0	0	0	1	0	0	1
Corynebacterium matruchotii	2	21	1	45	0	30	99
Rothia aeria	1	1	0	4	1	0	7
Rothia dentocariosa	30	4	12	0	25	23	94
Rothia mucilaginosa	2	0	0	7	3	0	12
Propionibacterium acidifaciens	0	12	0	90	37	161	300
Propionibacterium propionicum	0	1	0	0	0	0	1
Bifidobacterium dentium	0	0	33	0	0	1	34
Parascardovia denticolens	0	11	0	14	10	28	63
Scardovia inopinata	0	7	0	26	0	0	33
Scardovia wiggsiae	0	0	0	1	0	0	1
Atopobium parvulum	0	0	0	2	0	4	6
Atopobium rimae	0	13	161	180	0	2	356
Atopobium sp. HOT 416	0	0	67	0	0	0	67
Cryptobacterium curtum	0	0	2	0	0	4	6
Olsenella profusa	0	0	0	3	0	28	31
Olsenella sp. HOT 807	0	1	0	1	0	0	2
Olsenella unclassified	0	0	0	0	0	1	1
Slackia exigua	0	0	6	1	0	0	7
Bacteroidetes[G-1] sp. HOT 272	0	66	3	0	0	0	69
Bacteroidetes[G-2] sp. HOT 274	0	1	0	2	0	0	3
Bacteroidetes[G-3] sp. HOT 280	0	0	2	0	0	0	2
Bacteroidetes[G-3] sp. HOT 365	0	0	1	5	0	0	6
Bacteroidetes[G-5] sp. HOT 511	0	0	0	7	0	0	7
Porphyromonas catoniae	0	0	0	1	0	0	1
Porphyromonas endodontalis	0	40	14	58	0	0	112
Porphyromonas gingivalis	3	120	0	0	0	0	123
Porphyromonas unclassified	0	9	0	61	0	11	81
Tannerella forsythia	0	0	0	1	0	1	2
Tannerella sp. HOT 286	0	0	0	0	6	0	6
Tannerella unclassified	0	0	0	6	0	0	6
Prevotella baroniae	0	3	0	0	0	0	3
Prevotella buccae	0	17	4	75	0	0	96
Prevotella dentalis	0	8	2	0	0	0	10
Prevotella denticola	0	14	540	129	0	354	1037
Prevotella intermedia	0	23	300	0	0	0	323
Prevotella maculosa	0	1	0	2	0	0	3
Prevotella marshii	0	0	0	49	0	0	49
Prevotella melaninogenica	0	1	0	0	14	109	124
Prevotella micans	0	1	0	0	0	0	1
Prevotella multisaccharivorax	0	1	671	0	0	0	672
Prevotella nigrescens	0	81	164	159	0	2	406
Prevotella oralis	0	101	5	76	0	15	197
Prevotella oris	0	22	7	59	0	1	89
Prevotella oulorum	0	1	4	13	0	1	19
Prevotella pallens	0	1	0	3	0	1	5
Prevotella pleuritidis_[NV]	0	8	0	0	0	0	8
Prevotella saccharolytica	0	0	0	2	0	3	5
Prevotella salivae	0	0	2	0	0	14	16
Prevotella sp. HOT 820	0	0	16	38	0	0	54
Prevotella sp. HOT 292	0	19	8	31	0	0	58
Prevotella sp. HOT 299	0	0	0	8	0	0	8
Prevotella sp. HOT 300	0	20	34	26	0	1	81
Prevotella sp. HOT 301	0	0	0	2	0	0	2
Prevotella sp. HOT 302	0	16	11	52	0	0	79
Prevotella sp. HOT 308	0	2	0	0	0	0	2
Prevotella sp. HOT 315	0	0	0	13	0	0	13
Prevotella sp. HOT 317	0	90	0	3	0	0	93
Prevotella sp. HOT 376	0	0	3	0	0	0	3
Prevotella sp. HOT 473	0	39	0	0	0	0	39
Prevotella sp. HOT 475	0	1	0	0	0	0	1
Prevotella sp. HOT 526	0	14	8	0	0	0	22
Prevotella tannerae	0	110	78	817	0	1	1006
Prevotella unclassified	0	17	14	32	0	10	73
Prevotella veroralis	0	0	0	2	0	0	2
Bacteroidales unclassified	0	7	3	0	0	2	12
Bergeyella sp. HOT 322	0	1	0	0	0	3	4
Capnocytophaga gingivalis	0	1	3	0	0	1	5
Capnocytophaga granulosa	0	0	0	1	0	13	14
Capnocytophaga haemolytica	0	0	0	4	0	0	4
Capnocytophaga leadbetteri	0	47	0	10	0	16	73
Capnocytophaga sp. HOT 326	0	0	0	2	0	1	3
Capnocytophaga sp. HOT 332	0	1	0	1	0	0	2
Capnocytophaga sp. HOT 380	0	0	0	1	0	0	1
Capnocytophaga sputigena	0	13	0	28	0	4	45
Capnocytophaga unclassified	0	18	1	0	0	11	30
Chloroflexi[G-1] sp. HOT 439	0	1	0	0	0	0	1
Gemella haemolysans	4	0	0	0	0	0	4
Gemella morbillorum	1	58	0	7	0	10	76
Gemella sanguinis	0	2	0	2	0	0	4
Gemella unclassified	2	0	0	2	0	0	4
Abiotrophia defectiva	0	0	0	2	0	0	2
Granulicatella adiacens	0	14	3	11	2	16	46
Enterococcus faecalis	3	0	0	0	0	0	3
Lactobacillus casei	68	0	0	0	154	0	222
Lactobacillus crispatus	741	0	0	0	1	0	742
Lactobacillus fermentum	16	0	0	0	199	0	215
Lactobacillus gasseri	2490	1	4	12	2506	95	5108
Lactobacillus kisonensis	1	0	0	0	0	0	1
Lactobacillus oris	0	0	0	0	23	0	23
Lactobacillus paracasei	0	0	0	0	36	0	36
Lactobacillus parafarraginis	177	0	0	3	0	0	180
Lactobacillus salivarius	0	1	7	0	0	0	8
Lactobacillus unclassified	105	8	0	1	76	138	328
Lactobacillus vaginalis	465	0	0	0	116	4	585
Lactococcus lactis	11	0	0	0	0	0	11
Streptococcus anginosus	0	61	16	4	0	5	86
Streptococcus gordonii	4	53	54	4	2	148	265
Streptococcus mitis	1	0	0	7	0	0	8
Streptococcus mitis_bv_2	2	3	0	25	2	16	48
Streptococcus mutans	0	45	4	15	607	900	1571
Streptococcus parasanguinis_II	0	2	0	0	0	0	2
Streptococcus sp. HOT 058	0	23	0	3	0	0	26
Streptococcus sp. HOT 061	0	0	0	1	0	0	1
Streptococcus sp. HOT 064	0	46	6	5	2	0	59
Streptococcus sp. HOT 065	0	12	0	0	2	0	14
Streptococcus sp. HOT 070	0	0	0	0	0	4	4
Streptococcus sp. HOT 071	1	1	7	2	14	3	28
Streptococcus sp. HOT 073	0	3	0	0	0	1	4
Streptococcus sp. HOT 074	0	0	0	5	0	0	5
Streptococcus vestibularis	1	0	0	0	0	0	1
Streptococcus unclassified	87	600	43	16	47	844	1637
Clostridiales[F-1][G-1] sp. HOT 093	0	1	0	2	0	0	3
Clostridiales[F-2][G-1] sp. HOT 075	0	1	0	15	0	0	16
Pseudoramibacter alactolyticus	0	108	1009	1	0	0	1118
Catonella morbi	0	48	15	5	0	0	68
Catonella sp. HOT 164	0	0	0	2	0	0	2
Catonella sp. HOT 451	0	13	0	0	0	0	13
Lachnoanaerobaculum saburreum	0	1	0	2	0	4	7
Johnsonella sp. HOT 166	0	0	0	2	0	0	2
Lachnospiraceae[G-1] sp. HOT 083	0	0	0	5	0	0	5
Lachnospiraceae[G-1] sp. HOT 089	0	0	0	4	0	0	4
Lachnospiraceae[G-1] sp. HOT 107	0	0	0	0	0	3	3
Lachnospiraceae[G-2] sp. HOT 100	0	2	0	1	0	0	3
Lachnospiraceae[G-4] unclassified	0	0	16	0	0	3	19
Lachnospiraceae[G-7] sp. HOT 163	0	1	0	0	0	0	1
Lachnospiraceae[G-8] sp. HOT 500	0	2	0	0	0	0	2
Oribacterium unclassified	0	0	0	2	0	0	2
Shuttleworthia satelles	0	3	131	20	0	1	155
Lachnospiraceae[14] unclassified	0	3	0	1	0	6	10
Peptococcus sp. HOT 167	0	1	1	0	0	0	2
Peptococcus unclassified	0	1	0	0	0	0	1
Eubacterium[11][G-1] infirmum	0	8	87	326	0	0	421
Eubacterium[11][G-1] sulci	0	3	0	0	0	0	3
Eubacterium[11][G-3] brachy	0	0	0	17	0	0	17
Eubacterium[11][G-5] saphenum	0	0	1	25	0	0	26
Eubacterium[11][G-6] minutum	0	3	0	0	0	0	3
Eubacterium[11][G-7] yurii	0	30	0	0	0	0	30
Filifactor alocis	0	20	23	80	0	0	123
Mogibacterium timidum	0	8	30	17	0	0	55
Mogibacterium unclassified	0	45	0	45	0	1	91
Peptostreptococcaceae[11][G-2] sp. HOT 091	0	1	5	4	0	0	10
Peptostreptococcaceae[11][G-4] sp. HOT 103	0	1	0	2	0	0	3
Peptostreptococcaceae[11][G-4] unclassified	0	0	0	4	0	0	4
Peptostreptococcaceae[11][G-5] sp. HOT 493	0	0	0	27	0	0	27
Peptostreptococcaceae[11][G-7] sp. HOT 081	0	0	0	21	0	0	21
Peptostreptococcus stomatis	0	6	82	14	0	0	102
Parvimonas micra	0	4	22	10	0	0	36
Parvimonas unclassified	0	3	0	0	0	0	3
Anaeroglobus geminatus	0	32	0	0	0	0	32
Dialister invisus	0	34	147	151	0	12	344
Dialister pneumosintes	0	3	72	26	0	0	101
Megasphaera micronuciformis	0	4	0	7	0	50	61
Megasphaera sp. HOT 123	0	0	0	17	0	0	17
Selenomonas artemidis HOT 124	0	24	0	0	0	0	24
Selenomonas dianae	0	57	6	27	1	5	96
Selenomonas flueggei	0	0	0	10	0	0	10
Selenomonas noxia	0	15	0	8	1	23	47
Selenomonas sp. HOT 126	0	2	0	0	0	0	2
Selenomonas sputigena	0	47	0	84	0	6	137
Selenomonas unclassified	1	47	7	33	0	9	97
Veillonella parvula	2	31	42	8	314	253	650
Veillonella unclassified	0	11	2	3	24	1	41
Veillonellaceae[G-1] sp. HOT 129	0	0	8	4	0	0	12
Veillonellaceae[G-1] sp. HOT 132	0	6	2	12	0	0	20
Veillonellaceae[G-1] sp. HOT 150	0	13	7	0	0	0	20
Veillonellaceae[G-1] sp. HOT 155	0	8	2	44	0	1	55
Veillonellaceae[G-1] unclassified	0	3	11	0	0	0	14
Veillonellaceae unclassified	0	5	0	8	0	0	13
Lactobacillus[17] catenaformis	0	0	0	1	0	0	1
Bulleidia extructa	0	0	1	0	0	0	1
Solobacterium moorei	0	34	24	2	0	0	60
Mycoplasma faucium	0	0	1	0	0	0	1
Firmicutes unclassified	0	16	6	38	0	0	60
Fusobacterium nucleatum_subsp._animalis	0	112	82	293	0	40	527
Fusobacterium nucleatum_subsp._polymorphum	0	102	0	47	0	188	337
Fusobacterium nucleatum_subsp._vincentii	1	107	9	0	0	0	117
Fusobacterium periodonticum	0	24	0	33	0	0	57
Fusobacterium sp. HOT 203	0	1	0	0	0	0	1
Fusobacterium sp. HOT 370	0	0	1	0	0	0	1
Fusobacterium unclassified	0	17	1	29	0	10	57
Leptotrichia buccalis	0	1	0	3	0	1	5
Leptotrichia hofstadii	0	0	1	0	0	0	1
Leptotrichia hongkongensis	0	0	0	0	0	2	2
Leptotrichia shahii	0	7	0	0	0	0	7
Leptotrichia sp. HOT 212	0	0	0	0	0	22	22
Leptotrichia sp. HOT 215	0	1	0	0	0	21	22
Leptotrichia sp. HOT 223	1	0	0	0	0	2	3
Leptotrichia sp. HOT 225	0	0	0	0	0	1	1
Leptotrichia sp. HOT 392	0	0	0	0	0	4	4
Leptotrichia sp. HOT 463	0	0	0	8	0	0	8
Leptotrichia sp. HOT 498	0	1	0	27	0	6	34
Leptotrichia unclassified	4	2	1	13	0	15	35
Sneathia sanguinegens	0	0	2	0	0	0	2
Fusobacteriaceae unclassified	0	0	2	0	0	0	2
Lautropia mirabilis	0	1	0	0	0	5	6
Comomonadaceae unclassified	0	5	0	0	0	0	5
Eikenella corrodens	0	24	0	6	0	24	54
Kingella denitrificans	0	2	0	16	0	3	21
Kingella oralis	0	0	0	0	5	43	48
Neisseria bacilliformis	1	1	0	0	0	95	97
Neisseria elongata	3	68	13	0	0	29	113
Neisseria flava	0	0	0	18	1	45	64
Neisseria sp. HOT 014	0	0	0	26	0	1	27
Neisseria sp. HOT 018	0	0	0	0	1	0	1
Neisseria unclassified	1	479	38	17	0	10	545
Simonsiella muelleri	1	0	0	0	0	0	1
Desulfobulbus sp. HOT 041	0	2	0	0	0	0	2
Campylobacter concisus	0	33	0	0	3	2	38
Campylobacter gracilis	1	38	2	12	0	59	112
Campylobacter showae	3	21	3	24	0	47	98
Cardiobacterium hominis	0	0	1	1	0	4	6
Cardiobacterium valvarum	0	2	0	0	0	1	3
Proteus mirabilis	14	1	1	1	0	1	18
Aggregatibacter sp. HOT 458	0	1	0	0	0	1	2
Aggregatibacter unclassified	0	150	0	40	6	21	217
Haemophilus parainfluenzae	0	22	0	0	4	1	27
Haemophilus sp. HOT 036	13	5	0	0	0	0	18
Haemophilus unclassified	0	0	0	1	0	0	1
Pasteurellaceae unclassified	0	33	2	0	23	15	73
Pseudomonas fluorescens	1	0	0	0	0	0	1
SR1[G-1] sp. HOT 345	0	0	0	0	0	2	2
Treponema amylovorum	0	3	0	46	0	0	49
Treponema denticola	0	0	0	2	0	0	2
Treponema maltophilum	0	0	0	9	0	0	9
Treponema parvum	0	0	0	1	0	0	1
Treponema pectinovorum	0	0	1	1	0	0	2
Treponema socranskii	0	24	3	50	0	0	77
Treponema sp. HOT 226	0	1	0	0	0	0	1
Treponema sp. HOT 238	0	0	1	4	0	0	5
Treponema sp. HOT 257	0	0	14	0	0	0	14
Treponema sp. HOT 258	0	1	0	0	0	0	1
Treponema sp. HOT 268	0	6	0	0	0	0	6
Treponema unclassified	0	3	0	0	0	0	3
Synergistetes[G-3] sp. HOT 359	0	0	0	6	0	0	6
Synergistetes[G-3] sp. HOT 360	0	0	0	3	0	0	3
Synergistetes[G-3] sp. HOT 361	0	0	0	1	0	0	1
Synergistetes[G-3] sp. HOT 362	0	0	0	1	0	0	1
Synergistetes[G-3] sp. HOT 363	0	6	3	43	0	0	52
Synergistetes[G-3] unclassified	0	7	0	5	0	0	12
TM7[G-1] sp. HOT 346	0	6	0	0	0	3	9
TM7[G-1] sp. HOT 348	0	0	0	5	0	0	5
TM7[G-1] sp. HOT 349	1	9	0	0	0	0	10
TM7[G-1] sp. HOT 352	0	0	0	0	0	1	1
TM7[G-1] unclassified	0	12	0	0	0	0	12
TM7[G-3] sp. HOT 351	0	0	0	2	0	0	2
TM7[G-4] sp. HOT 355	0	2	0	0	0	0	2
TM7[G-5] sp. HOT 356	0	54	0	39	0	0	93
Bacteria unclassified	1	0	0	0	0	0	1
Total	4293	4293	4293	4293	4293	4293	25758
